# Supplementary material for: Nuclear pores safeguard the integrity of the nuclear envelope
Source: Nat Cell Biol. 2025 Apr 9;27(5):762–75. doi: 10.1038/s41556-025-01648-3 (PMC12081302; doi:10.1038/s41556-025-01648-3)
Supplement: Supplementary file 4 — A single excel file containing all source data for statistical data, with clearly named tabs for each figure panel. [file 41556_2025_1648_MOESM4_ESM.xlsx]

## Sheet: Fig.1d
WT mES (nm)	WT Neural progenitor (nm)	Nup133-/- mES (nm)	Nup133-/- neural progenitor (nm)
122.546	130.925	109.308	105.682
120.776	123.64	109.157	94.916
121.709	121.859	113.631	110.048
124.102	121.033	117.257	122.492
127.931	125.228	124.82	111.056
122.943	117.439	120.829	110.391
121.87	125.679	114.575	107.634
124.627	133.07	105.952	98.0861
126.193	125.239	101.307	98.4348
93.1072	123.34	102.4	107.591
96.036	124.23	102.941	100.909
97.7857	129.594	102.655	110.359
100.283	132.351	105.928	107.655
100.108	125.711	104.819	100.091
94.3967	127.792	98.7716	115.122
99.6009	129.401	103.044	111.271
98.202	125.818	101.718	116.774
95.3859	114.5	103.1	101.181
98.1601	127.02	102.913	109.694
105.915	131.236	109.286	110.091
106.335	124.938	109.104	104.804
112.408	103.116	101.81	115.444
118.255	110.584	107.655	109.19
118.555	113.652	111.786	116.485
118.298	116.871	114.124	108.213
119.038	113.095	113.47	102.792
117.15	115.251	103.62	105.592
123.919	119.875	113.363	110.08
114.146	103.541	117.343	115.626
99.5623	114.715	118.051	115.251
125.013	117.032	120.089	102.715
126.279	117.525	123.179	94.8012
102.415	122.417	112.59	122.235
126.086	117.482	114.564	112.397
121.559	120.465	115.583	119.306
119.413	100.929	124.434	110.981
119.413	98.6869	125.003	103.894
122.857	122.149	122.589	100.463
121.677	131.268	119.242	113.62
121.044	115.069	120.057	108.503
118.437	119.521	112.537	110.938
116.592	131.171	115.079	113.384
115.09	100.599	117.257	112.623
114.875	103.565	114.94	110.144
113.309	104.368	114.028	109.114
106.071	111.164	117.826	113.502
110.38	110.734	108.374	108.342
106.08	119.606	115.508	112.708
97.0069	104.214	113.416	103.566
111.453	110.359	118.105	105.952
119.231	110.734	99.8691	123.458
115.948	110.638	102.859	108.589
120.518	108.836	109.544	110.348
122.299	110.112	117.772	95.5768
100.134	111.046	122.16	110.252
107.409	112.022	108.321	99.0784
103.726	109.469	123.147	96.9479
112.601	109.05	119.188	109.286
110.155	107.763	125.035	94.4354
97.2912	112.215	116.324	108.878
102.615	122.095	111.861	110.305
98.704	120.583	118.147	99.396
101.364	118.223	117.536	94.5727
98.5549	112.108	116.27	95.4985
109.651	111.196	116.978	104.492
96.6882	105.872	113.652	109.093
97.4843	102.612	112.698	110.756
96.8642	102.787	116.667	113.685
104.544	101.971	105.235	110.949
96.3975	113.61	106.408	99.3509
96.7537	104.089	98.6204	98.8274
102.02	116.549	100.828	111.614
100.786	101.353	96.213	112.58
103.208	103.713	97.3523	100.342
98.2545	107.516	94.5319	104.383
105.748	126.762	97.1903	101.897
94.74	129.594	94.8527	103.46
97.2987	128.125	97.1549	108.61
93.4312	121.312	98.4348	102.36
98.4069	117.954	102.137	109.79
99.3552	99.1439	96.2859	109.522
101.675	107.763	95.27	110.262
105.19	104.56	98.9551	109.629
93.6672	114.457	101.223	106.813
95.9448	110.305	98.9497	108.621
96.7043	111.164	98.7995	116.141
94.3742	111.271	99.0388	116.656
97.1946	110.874	96.1465	99.4689
96.8299	126.247	99.145	98.2438
100.03	117.965	100.642	109.061
94.4515	128.232	98.9089	106.297
103.479	110.166	94.9814	112.73
104.741	110.552	98.1397	111.131
105.96	115.047	101.027	107.419
102.947	102.325	116.903	100.41
103.257	105.138	119.22	104.827
103.473	100.743	116.538	115.165
103.952	104.099	116.442	110.949
111.678	99.8863	111.346	112.547
96.5123	104.308	112.333	102.392
100.346	98.8843	113.642	119.21
100.402	104.285	117.332	98.3865
98.9551	110.638	112.183	108.074
97.2397	117.665	116.538	110.649
99.013	114.242	111.035	106.649
98.1558	118.019	112.526	111.174
96.6078	122.085	115.058	104.15
97.5004	122.46	117.439	110.627
93.4849	117.289	94.7722	107.87
94.2187	114.929	112.462	102.694
103.842	120.722	104.822	105.17
105.633	120.518	99.3402	113.331
109.887	120.315	109.908	102.55
107.559	113.159	100.974	114.36
105.138	106.411	102.942	103.247
105.243	105.906	120.121	97.4006
107.709	118.051	113.545	111.786
105.128	118.941	115.798	118.201
104.394	120.336	118.995	118.394
109.683	120.315	128.672	121.291
107.849	126.805	121.012	110.745
107.366	128.983	121.023	115.637
107.218	120.046	111.904	115.948
108.288	119.66	108.793	100.328
108.567	121.688	127.953	105.941
112.108	106.195	120.4	120.197
106.478	104.151	105.667	122.557
109.05	100.163	116.592	109.597
108.739	108.771	115.798	115.98
106.634	112.816	126.151	101.81
111.925	100.132	117.042	106.517
110.531	112.805	112.204	116.742
108.675	110.091	116.624	94.1403
107.194	108.321	124.852	112.741
108.256	110.606	120.604	117.665
109.147	105.132	120.433	119.918
115.777	104.736	113.395	109.093
109.919	104.79	124.799	104.558
108.085	103.329	110.305
127.449	121.698	122.921
106.39	124.059	113.266
106.928	116.967	109.147
109.2	108.267	109.715
107.409	112.816	110.745
110.488	110.08	115.97
111.442	113.266	119.531
112.515	116.753	120.239
107.016	122.406	117.74
110.799	122.428	116.056
109.243	115.283	120.883
108.964	118.319	118.405
99.6685	132.169	118.137
105.26	111.324	114.21
102.553	114.875	116.538
112.236	108.664	113.706
109.855	105.532	111.11
121.516	123.018	117.096
128.446	117.311	114.961
118.738	107.16	115.841
126.869	102.954	116.71
114.478	101.013	112.687
113.803	121.645	119.22
112.236	109.34	113.116
113.202	113.953	114.575
120.25	111.99	113.416
110.831	113.438	128.071
112.633	111.571	126.601
114.929	124.23	117.15
108.374	123.833	117.482
110.101	114.178	105.158
115.262	116.753	110.702
115.111	115.38	120.776
111.271	113.76	104.643
109.361		117.783
115.423		112.665
102.92		111.346
103.943		99.1471
104.998		108.267
103.54		100.346
107.26		127.223
105.208		117.321
91.3414		114.972
94.5276		122.546
91.1901		118.716
107.172		106.802
98.7652		120.39
96.7762		119.521
96.4458		119.864
97.7911		122.986
100.31		115.305
97.6559		99.2372
96.1325		102.154
96.1529		101.126
95.6251		105.668
99.5773		101.215
100.804		111.292
101.42		111.507
99.4496		112.108
108.857		114.285
108.353		111.003
106.496		115.948
105.543		106.738
104.046		98.6096
104.718		100.375
103.39		101.351
106.415		96.8309
107.195		96.2784
112.708		103.599
107.249		103.334
121.709		115.069
110.949		107.06
104.865		108.256
122.642		111.013
119.413		116.281
116.914		113.706
116.485		116.721
120.636		108.664
113.331		110.498
115.122		113.18
114.833		107.913
118.78		110.541
115.433		110.284
114.371		119.531
116.334		120.701
114.94		117.182
119.703		110.767
108.557		121.774
121.806		118.394
121.538		119.96
111.571		124.284
104.882		109.769
117.16		111.507
110.402		116.817
112.376		117.686
110.069		113.878
109.823		117.3
114.543		111.26
120.111		116.066
118.92		111.303
125.571		110.262
125.432		124.037
102.844		115.734
124.541		109.865
121.548		113.202
116.356		121.43
114.929		118.877
115.455		131.064
119.027		117.858
112.773		113.052
112.215		117.193
116.002		103.534
115.852		104.439
115.508		104.259
124.434		104.515
119.124		106.109
118.673		104.63
120.186		128.35
126.773		122.288
121.902		118.641
122.879		118.609
125.099		126.794
127.041		105.271
115.573		104.297
122.052		98.9604
102.428		102.725
104.766		102.829
91.5678		108.396
93.8689		105.476
97.112		110.767
101.306		118.394
100.065		99.7543
127.62		109.469
123.544		109.908
122.074		111.507
123.168		116.731
115.744		110.606
117.922		108.128
115.24		110.981
112.344		114.36
108.353		113.245
113.513		104.357
113.974		109.479
112.977		112.269
115.712		107.752
115.315		114.564
103.943		108.471
103.786		121.816
118.523		122.278
118.727		123.78
120.089		119.993
120.207		123.093
123.651		118.298
122.149		121.72
124.338		118.351
121.613		118.802
112.193		122.074
119.574		119.499
124.134		107.666
125.142		118.501
105.2		106.893
103.48		119.928
106.956		112.687
105.803		108.235
103.652		108.868
111.217		127.792
106.824		124.649
100.587		113.127
102.052		111.142
119.864		107.092
123.994		114.693
127.105		103.821
122.428		107.645
127.03		103.423
123.029		106.172
117.622		102.158
122.503		113.202
124.97		108.246
111.464
118.866
121.237
117.418
117.332
125.786
115.069
121.43
125.421
123.243
116.517
116.549
121.645
117.751
115.744
122.997
116.42
118.909
115.38
111.957
114.586
113.856
117.901
115.766
113.728
112.601
120.229
112.719
108.524
109.082
105.58
103.067
104.807
122.288
116.839
122.632
122.138
124.048
110.734
112.301
112.354
115.659
114.564
97.038
94.621
92.6009
93.9548
106.903
105.73
109.93
107.591
116.345
110.842
109.479
114.993
114.715
112.676
102.378
115.519
117.793
115.423
113.352
99.8906
98.5184
94.9718
95.7495
95.0608
94.9053
95.2582
96.302
93.9655
96.3192
96.3889
93.0536
98.4251
97.1206
97.2064
95.4835
95.4695
96.9082
95.5929
92.2608
92.7382
92.0205
94.5727
93.2081
100.138
103.261
101.499
98.2384
97.5079
97.4349
100.269
100.996
98.2599
101.986
97.1259
97.6463
102.222
106.672
100.761
114.618
119.896
120.368
119.821
111.904
107.924
115.111
113.148
123.544
122.321
126.215
122.428
122.653
119.639
122.17
114.511
110.638
111.324
118.566
116.978
109.372
108.278
110.252
108.664
110.702
108.449
104.716
106.482

## Sheet: Fig.3g
	WT (particles)	KO (particles)
8sym	435	323
7sym	0	34
9sym	0	32
ambiguous	0	11
discarded	12	11

## Sheet: Fig.4c
					Number of CR peaks
	peak(x-CR/y-NR)	0	1	2	3	4	5	6	7
	0	11	0	2	1	3	2	0	0
	1	0	0	1	0	0	1	0	0
	2	0	0	0	1	0	0	0	0
Number of NR peaks	3	0	0	1	0	0	0	0	0
	4	0	0	0	0	0	0	0	0
	5	0	0	0	0	1	0	0	0
	6	0	0	0	0	0	0	0	0
	7	0	0	0	0	0	0	0	0

## Sheet: Fig.4e
						Number of CR peaks
	peak(x-CR/y-NR)	0	1	2	3	4	5	6	7	8	9
	0	0	0	0	0	0	1	1	0	1	2
	1	0	0	0	0	0	0	0	0	0	0
	2	0	0	0	0	0	0	0	1	1	0
	3	0	0	0	0	0	0	1	0	0	1
Number of NR peaks	4	0	0	0	0	0	0	0	1	0	0
	5	0	0	0	0	0	0	0	0	0	0
	6	0	0	0	0	0	1	1	0	1	0
	7	0	0	0	0	0	0	0	0	1	2
	8	0	0	0	0	0	0	1	1	1	0
	9	0	0	0	0	0	0	0	0	0	1

## Sheet: Fig.5b
						Number of CR peaks
	peak(x-CR/y-NR)	0	1	2	3	4	5	6	7	8
	0	2	0	0	0	0	0	1	2	3
	1	0	0	0	0	0	0	0	0	1
	2	0	0	0	0	0	0	0	0	0
	3	0	0	0	0	0	0	0	0	0
Number of NR peaks	4	0	0	0	0	1	0	0	0	1
	5	0	0	0	0	0	0	0	0	1
	6	0	0	0	0	0	0	0	0	0
	7	0	0	0	0	0	1	1	0	2
	8	0	0	0	0	0	0	0	4	4

## Sheet: Fig.5d
						Number of CR peaks
	peak(x-CR/y-NR)	0	1	2	3	4	5	6	7	8
	0	0	0	0	0	0	0	0	0	1
	1	0	0	0	0	0	0	0	0	0
	2	0	0	0	0	0	0	0	0	0
	3	0	0	0	0	0	1	0	0	0
Number of NR peaks	4	0	0	0	0	0	0	0	0	1
	5	0	0	0	0	0	0	0	0	1
	6	0	0	0	0	0	0	0	0	1
	7	0	0	0	0	0	0	0	0	6
	8	0	0	0	0	0	0	0	0	18

## Sheet: Fig.6c
	WT mES (particles)	WT Neural progenitor (particles)	Nup133-/- mES (particles)	Nup133-/- neural progenitor (particles)
Diameter ≦ 135 nm	866	235	600	227
Diameter > 135 nm	36	40	168	73

## Sheet: Fig.6d
WT mES (nm)	WT Neural progenitor (nm)	Nup133-/- mES (nm)	Nup133-/- neural progenitor (nm)
121.497	136.545	113.722	107.713
124.561	149.123	117.895	96.0081
123.489	153.841	113.944	138.736
128.579	148.299	115.987	117.059
120.808	144.43	116.941	102.478
126.195	150.392	116.106	113.717
127.23	142.44	137.662	209.375
131.413	152.9	114.795	108.782
130.622	138.728	121.269	115.11
128.812	138.922	115.883	101.236
106.343	147.068	103.128	99.655
107.762	145.932	114.81	94.9958
110.519	141.031	94.6256	84.8122
112.848	136.461	95.3345	98.616
97.7079	135.296	97.6248	104.855
96.9512	134.422	84.6629	107.264
97.9485	135.641	79.3872	144.27
95.6231	138.187	100.001	149.351
104.822	139.666	103.011	144.45
94.9898	155.434	98.353	153.95
98.5316	134.207	103.951	147.365
103.038	138.174	99.6087	130.026
104.86	130.991	109.114	190.865
103.039	142.783	104.761	171.678
95.5755	124.819	110.794	218.853
100.934	134.747	102.006	108.612
98.9072	133.997	104.194	103.346
107.301	121.17	101.78	131.413
106.785	116.941	92.6654	110.498
122.365	112.644	107.986	168.461
124.115	115.868	100.849	169.719
115.768	123.414	107.735	135.598
122.553	126.631	108.925	109.872
126.176	99.3947	108.353	130.092
126.686	96.0081	113.661	115.907
133.545	117.451	105.2	108.782
134.37	118.13	108.486	107.119
139.587	112.772	115.244	110.628
130.092	112.664	156.644	105.838
116.699	125.224	133.031	114.915
133.377	118.027	137.557	114.915
128.579	129.813	160.626	148.062
124.98	117.014	107.366	128.579
131.583	121.799	119.173	118.699
123.376	102.563	122.319	122.975
122.323	102.994	134.37	103.64
131.501	100.849	116.955	106.721
129.182	106.38	121.416	103.818
124.611	107.986	129.276	116.358
122.6	105.68	131.937	116.777
125.169	108.241	133.545	124.561
125.522	105.14	125.003	114.81
123.764	98.7268	173.956	110.686
123.814	102.597	142.779	103.19
108.358	101.122	130.71	95.5334
109.683	153.842	120.846	117.127
112.562	180.858	135.326	167.755
114.126	178.578	114.669	180.259
124.555	117.073	130.026	113.762
117.191	123.931	122.319	109.683
119.086	146.377	117.014	118.052
111.571	120.274	118.184	127.776
104.067	122.469	123.218	112.827
117.543	126.663	116.975	112.363
105.659	126.668	113.641	117.461
103.084	122.303	117.068	107.751
112.435	96.7009	133.727	140.553
123.638	101.048	154.666	127.749
100.208	102.209	132.715	146.672
94.2073	99.7935	136.246	187.841
93.3336	106.402	130.952	123.376
111.7	102.372	122.53	125.976
122.303	108.353	116.264	98.9421
118.32	132.806	113.762	130.34
131.937	124.639	131.959	110.628
136.756	130.622	119.967	112.649
151.736	129.28	134.55	116.402
151.269	132.698	116.832	126.595
190.019	115.29	106.294	114.835
224.256	115.828	120.158	146.57
248.308	116.264	113.377	110.754
123.11	119.173	130.252	133.46
121.231	137.47	126.631	107.366
128.736	131.039	121.53	119.255
108.055	124.561	118.052	101.441
91.7353	129.454	124.375	114.97
87.1877	116.941	122.975	112.772
99.0817	163.192	111.989	125.934
98.4408	156.323	121.866	106.206
127.479	137.356	118.984	105.184
104.855	110.919	136.453	211.025
109.431	118.853	136.865	219.524
109.683	115.244	133.278	134.959
107.301	120.369	157.175	115.314
99.4006	110.207	115.828	113.504
110.504	112.726	117.177	120.154
99.7935	107.713	111.7	111.617
103.596	110.546	147.235	92.2671
99.655	112.97	123.414	93.7274
102.057	117.427	115.195	97.0277
108.946	109.845	115.689	99.7936
104.509	112.69	113.616	98.9829
107.751	111.329	118.184	96.6056
105.222	113.722	110.451	100.208
104.992	110.519	119.578	118.709
106.899	112.848	118.597	170.237
102.479	110.17	120.445	154.039
94.4125	111.901	110.582	160.923
99.4064	97.9132	115.689	144.155
104.498	122.063	127.524	103.346
110.817	89.5643	116.941	157.705
109.396	94.4308	113.458	138.399
112.772	126.609	119.428	155.571
122.928	124.449	119.086	188.743
109.541	128.808	118.388	104.196
111.7	111.308	102.462	154.577
109.036	166.211	105.511	187.752
97.554	128.955	149.042	200.272
124.713	131.972	118.027	109.556
127.717	125.224	132.299	98.9829
120.326	107.414	135.24	91.188
121.226	98.8432	130.092	101.424
117.803	100.053	124.671	94.4125
119.094	104.111	162.22	108.049
134.464	110.15	140.34	107.285
100.894	106.213	121.908	104.067
105.854	99.7762	140.39	106.294
103.262	96.558	168.597	97.5776
101.003	113.641	140.573	115.907
102.479	106.553	139.216	124.708
102.994	116.462	130.555	171.732
100.346	106.402	149.181	131.163
105.577	100.843	120.125	110.311
104.128	106.294	116.229	107.414
97.6307	112.577	117.461	98.7501
101.003	121.695	118.13	98.7209
109.683	129.813	118.926	90.453
107.927	138.669	123.596	101.531
112.772	129.187	134.31	103.039
103.262	142.972	108.692	117.014
98.9072	143.771	109.578	107.285
102.282	130.622	108.146	93.4322
95.2801	101.48	104.613	95.5026
100.986	107.28	95.5335	105.599
114.041	105.952	85.4275	83.8502
102.372	105.577	101.304	88.0547
104.349	93.6536	97.5776	103.568
100.437	95.2801	93.4323	107.414
104.084	107.119	95.5334	106.402
104.509	113.788	95.1411	101.752
100.849	115.11	96.558	110.504
107.713	112.439	94.6256	99.7935
100.236	117.832	103.485	90.1407
105.871	115.868	97.0276	100.139
100.963	112.731	93.3337	110.06
99.3948	109.594	99.9778	111.901
104.084	125.889	94.4064	111.72
110.997	128.028	103.535	99.8338
101.922	131.039	95.5334	108.188
98.721	111.654	99.5336	123.39
95.5274	111.571	100.934	108.353
94.5344	122.53	97.0632	105.648
95.0987	120.173	101.662	116.979
95.5335	114.87	95.5334	114.87
98.8025	105.156	96.6473	114.222
98.616	101.412	97.8368	112.827
102.866	114.835	97.6484	107.28
105.134	105.865	113.22	103.039
104.067	110.754	96.056	98.101
104.509	111.989	99.2093	95.5334
103.99	99.9779	96.0081	111.127
99.8223	111.571	95.3102	110.597
102.479	108.993	98.2535	118.013
100.934	112.363	98.721	105.14
102.524	216.709	94.4612	110.546
117.763	130.991	89.2039	104.067
112.726	119.085	120.56	118.13
102.563	125.536	120.846	105.156
101.463	119.085	121.61	107.199
98.6976	122.882	124.389	107.205
93.3583	123.814	120.632	97.9132
99.1688	122.139	118.037	111.018
100.237	129.827	110.546	111.375
102.989	121.511	117.059	109.426
102.192	119.51	119.018	148.597
98.616	117.53	114.111	164.363
99.3948	120.389	124.463	98.101
94.662	122.591	136.25	113.722
98.0014	118.164	134.448	92.2608
95.4853	125.715	123.708	95.1412
105.985	123.041	115.674	94.4612
94.321	104.853	109.62	96.3431
96.5758	107.543	108.612	101.412
101.78	131.832	111.37	125.815
93.4322	116.031	116.046	100.849
92.597	128.055	112.649	108.353
97.4124	126.595	113.965	108.581
98.616	125.16	109.342	104.084
105.118	126.595	114.094	111.617
104.783	125.81	113.899	116.18
100.5	125.865	113.737	135.041
102.473	121.269	105.271	135.598
110.254	134.242	103.485	238.171
104.783	132.772	107.301	139.203
103.262	129.875	95.5334	96.552
102.473	130.886	103.011	95.5033
113.555	141.5	104.062	196.17
110.67	124.417	102.989	220.186
114.569	116.363	122.868	207.761
109.004	118.96	135.177	130.026
109.683	99.1746	161.17	127.61
102.372	95.4792	133.066	135.173
110.878	100.963	133.46	123.372
104.415	91.9484	133.687	142.261
111.323	93.3398	122.553	133.044
103.846	107.285	124.948	238.347
110.311	119.525	137.386	192.079
109.509	113.762	143.009	212.171
100.78	119.202	110.269	259.72
107.414	112.296	106.343	213.619
108.988	111.116	115.987	167.913
118.027	111.391	129.066	105.577
107.713	108.581	101.922	105.222
107.478	106.64	86.0651	171.812
111.617	106.591	101.003	141.227
104.86	107.927	97.1461	145.999
105.577	106.526	134.139	115.01
109.288	108.438	137.774	106.985
107.543	123.092	167.412	105.4
105.865	122.9	143.984	107.948
109.342	126.958	148.299	106.402
108.449	122.303	154.543	104.409
105.952	117.642	120.426	159.85
109.404	110.311	105.222	135.296
104.15	117.177	136.516	187.776
110.997	111.282	117.53	177.171
109.578	119.736	111.509	175.264
115.15	115.37	114.669	159.905
107.473	122.975	120.636	122.469
104.2	122.153	149.258	103.535
108.486	125.205	126.727	107.328
107.815	126.812	134.857	107.414
106.185	133.687	134.1	97.8368
105.184	162.11	141.626	93.3397
108.645	169.532	137.925	142.064
104.723	188.184	137.218	129.919
110.451	118.052	126.217	151.299
111.757	107.713	129.093	144.669
116.777	123.078	132.003	121.459
113.903	122.303	95.7741	161.534
112.649	108.374	109.556	128.812
109.541	98.7501	161.58	116.777
82.6056	104.332	150.268	206.45
96.8139	126.977	136.853	130.061
105.402	106.055	138.462	112.158
119.061	115.868	132.024	162.11
113.641	113.661	136.667	130.273
106.251	114.81	128.579	127.356
105.794	119.895	130.921	106.748
100.849	112.772	119.433	121.795
116.14	119.1	113.23	125.558
110.582	128.018	113.22	117.112
106.186	118.052	149.593	268.219
108.692	85.9312	127.735	114.97
113.661	106.213	136.346	112.97
128.311	103.568	107.076	106.256
136.351	111.869	108.782	98.6691
133.377	109.641	98.2125	95.3103
121.345	117.112	96.8198	108.358
120.469	121.226	135.062	99.7935
127.026	136.263	159.484	133.666
104.15	143.455	124.265	120.273
119.125	115.862	119.409	125.558
114.126	116.403	119.409	184.322
125.291	115.768	158.375	167.412
114.424		137.255	160.564
112.311		167.209	149.643
110.893		119.664	129.848
134.31		116.837	120.154
203.179		121.193	138.657
119.967		116.106	104.067
124.561		119.1	108.353
119.318		121.927	111.592
96.2057		142.687	107.473
91.9422		113.762	126.631
91.4149		121.231	104.26
93.3583		112.649	121.283
92.4167		115.793	116.462
101.122		113.95	108.358
99.279		116.979	122.299
100.001		111.623	109.558
99.9778		110.919	115.907
94.7957		116.18	118.008
98.0014		144.318	121.303
111.886		111.901	206.023
114.593		113.397	134.207
112.664		151.299	128.674
117.127		120.154	106.251
113.743		118.008	106.229
106.472		133.097	98.7501
110.451		113.276
113.762		125.815
108.571		125.558
112.311		148.748
114.835		119.471
118.694		110.997
116.975		104.111
115.395		157.705
108.146		147.552
116.941		148.361
121.089		159.371
116.955		236.989
100.934		127.524
106.699		123.838
95.5334		156.412
98.0717		140.782
99.9145		131.994
101.922		108.353
93.4322		110.081
102.866		124.505
101.939		125.623
107.762		217.877
110.373		142.295
108.544		132.337
114.79		128.351
114.569		142.008
113.965		94.26
114.765		202.771
107.586		149.181
114.87		134.422
117.759		133.873
108.993		145.905
107.076		137.737
105.222		134.717
111.127		155.689
111.127		127.479
101.06		120.459
105.952		135.296
95.014		124.561
97.7132		139.502
93.9481		153.414
98.616		126.103
100.179		132.064
97.4124		135.19
94.2172		130.938
94.4856		119.51
103.535		125.109
102.479		138.595
93.586		147.271
96.056		131.238
95.4852		153.264
95.5033		157.348
91.6475		187.098
95.2137		144.863
97.1462		137.218
95.5033		128.252
96.5758		179.949
98.68		191.62
104.2		148.062
105.331		98.616
107.377		102.057
107.328		100.986
113.235		98.6976
114.674		110.686
109.404		107.285
100.437		109.431
102.832		103.177
100.849		142.747
103.167		110.519
98.4408		108.374
96.4924		155.999
101.009		110.451
97.5953		110.546
95.8641		109.431
108.188		101.803
110.17		103.546
100.826		106.877
97.4124		107.543
106.055		103.79
96.4924		100.849
95.2801		97.554
95.5033		98.2594
95.5033		100.053
94.4125		102.192
94.1133		94.4172
97.4891		151.063
94.516		112.649
103.039		93.2534
93.1547		95.0988
97.8368		98.7209
90.1407		102.057
91.289		210.245
93.4383		133.066
102.209		152.353
96.4327		149.431
114.06		177.427
110.086		154.531
113.737		184.497
113.504		133.597
122.36		139.203
109.641		166.785
115.29		178.165
118.926		236.077
111.582		233.116
112.664		138.728
113.899		231.14
120.039		137.523
111.757		126.958
114.955		133.136
107.778		157.851
115.768		97.772
109.073		98.9072
118.426		104.084
115.27		102.989
114.569		211.994
99.7301		122.341
104.591		112.158
100.093		106.893
99.47		113.458
112.664		109.541
119.086		100.191
114.795		109.541
114.307		128.055
108.581		119.626
114.288		118.853
113.23		117.348
110.123		118.597
114.87		101.923
122.121		108.771
140.946		111.869
136.144		110.18
129.88		114.548
130.71		106.158
156.117		115.315
144.777		112.726
128.203		109.431
167.443		105.14
117.289		106.207
118.154		114.288
123.596		109.509
120.326		110.504
118.027		136.144
114.609		136.768
121.231		117.53
115.395		149.586
121.795		128.311
121.226		213.518
120.469		137.92
125.623		121.269
121.833		128.396
117.618		116.363
111.375		159.905
118.071		127.532
123.39		121.61
114.705		135.24
127.081		118.13
114.85		123.814
116.773		143.434
111.757		128.598
122.435		127.162
119.125		139.666
113.797		141.691
118.452		119.895
113.737		120.841
121.226		129.813
123.489		112.69
124.357		115.768
132.551		108.798
134.207		121.246
133.394		117.019
125.609		114.388
115.723		134.375
122.153		145.964
121.87		111.7
113.473		107.991
109.541		134.422
114.684		144.891
117.857		137.071
123.39		110.686
116.121		110.919
115.035		115.987
119.202		108.925
123.596		102.479
113.797		103.011
117.127		101.122
116.12		83.4443
109.541		92.2609
133.044		95.4852
128.579		108.049
130.075		98.47
116.54		98.0014
129.182		122.319
117.23		142.015
110.686		118.154
105.271		125.934
106.229		137.323
106.208		125.532
110.519		136.853
100.139		124.671
104.26		116.15
122.928		118.339
133.601		84.5065
123.712		91.9672
131.325		95.6298
130.622		91.1943
131.605		83.6853
120.732		98.721
131.285		92.267
133.07		92.3169
142.843		80.46
140.88		89.4294
99.7762		87.9696
102.006		87.5236
94.7045		92.267
94.7045		84.9208
106.207		90.1216
102.119		95.0927
103.663		79.5031
101.06		97.7721
133.07		87.9958
123.302		82.1025
122.755		95.0503
175.706		91.3457
124.265		88.3743
119.433		96.6056
113.154		91.289
121.089		94.8988
115.11		85.8508
100.598		100.466
104.084		93.6352
109.114		89.0488
117.641		92.9567
108.31		78.6737
118.027		97.7191
106.343		101.922
111.282		99.2812
130.886		93.3336
108.502		91.4149
107.28		99.7935
115.987		97.6779
109.541		97.0336
113.397		93.3397
102.675		103.262
106.034		99.7704
102.563		93.6536
106.645		95.5334
105.156		101.424
100.139		96.8436
96.3432		97.6307
98.7908		92.267
106.055		126.29
104.062		154.516
120.541		117.543
128.324		125.109
122.718		113.797
125.558		132.668
107.586		126.595
112.526		120.163
125.683		129.72
131.413		121.416
131.32		144.863
111.582		119.308
115.29		118.013
119.428		120.56
114.795		125.591
121.459		118.027
123.596		114.126
125.109		172.734
127.704		165.507
125.994		160.196
124.519		152.114
130.092		145.427
135.742		134.58
137.193		141.62
125.224		108.353
129.021		102.142
137.724		99.9739
130.71		106.083
125.044		114.222
113.519		112.649
123.489		117.759
163.016		120.445
130.459		102.994
140.553		101.06
128.959		100.237
133.136		108.146
130.252		110.754
137.654		158.462
130.921		128.328
131.99		172.029
102.462		135.704
118.13		137.385
115.549		155.737
102.866		129.28
104.327		141.646
106.251		113.113
109.114		122.553
107.119		121.231
116.15		125.522
105.331		131.079
107.543		130.952
108.883		94.4612
102.989		105.331
112.69		94.4125
113.722		107.543
90.6563		109.614
95.4852		104.084
98.0014		106.229
96.6056		87.9761
95.6297		95.4852
98.0014		106.343
93.8317		110.847
97.7191		105.854
98.9829		108.374
92.0922		105.156
97.8367		107.543
97.6307		109.62
100.866		120.541
101.048		106.472
93.8317		120.249
100.466		118.403
92.597		137.908
92.161		144.832
99.8223		108.438
89.0683		118.013
96.08		99.8627
98.6976		104.15
95.6959		107.28
87.0027		103.011
93.3398		95.4852
93.3583		89.2748
93.4753		101.916
93.3583		84.8598
107.889		94.4308
108.225		93.3894
108.401		85.2994
105.14		90.6563
102.006		95.5746
105.903		86.9233
112.439		94.4612
101.955		97.6248
109.85		85.1839
104.216		110.831
108.782		117.25
103.846		115.868
109.246		127.897
138.424		125.522
122.096		108.612
136.818		111.571
124.449		113.843
123.078		112.173
124.232		111.7
133.648		108.612
121.799		112.762
126.372		105.074
124.417		120.173
129.986		115.17
129.116		112.69
137.49		107.986
125.522		111.509
131.57		110.935
126.908		113.737
137.49		130.952
132.564		112.311
129.848		115.244
131.71		115.868
128.973		107.301
116.861		120.812
118.582		111.654
121.117		115.315
122.928		115.544
123.185		104.15
129.56		105.55
128.579		116.734
126.867		108.607
126.867		127.704
131.723		130.882
136.516		120.311
135.266		124.611
120.56		129.538
119.081		127.952
116.18		124.191
115.912		134.117
122.53		215.699
119.018		127.234
115.195		147.537
115.544		118.699
115.15		126.663
114.75		117.348
114.81		127.162
118.519		133.687
112.193		133.07
114.85		141.288
116.358		125.205
108.925		135.364
106.213		160.68
112.28		141.39
114.835		180.486
123.601		143.04
130.075		107.366
124.98		122.319
127.23		132.111
131.868		118.699
130.662		115.907
125.565		121.724
130.446		121.724
138.86		121.61
130.167		138.137
132.932		125.439
97.6777		154.543
100.78		156.386
101.922		144.987
104.63		126.663
98.9423		126.176
107.73		130.499
99.9779		134.836
103.19		129.458
125.632		162.262
124.741		152.783
123.185		143.743
120.431		109.431
128.674		109.556
115.942		114.97
109.342		110.686
114.02		115.345
113.378		154.498
117.642		205.309
120.469		105.184
116.046		103.79
91.4966		105.156
95.3345		93.4877
97.4124		107.521
91.289		107.178
101.048		108.353
99.1746		102.119
95.4852		104.332
99.7762		110.754
98.277		96.361
94.7532		105.14
98.2594		117.348
94.9717		122.341
105.386		116.18
101.003		144.907
94.3698		124.948
93.4322		174.194
99.7935		139.616
97.6778		162.167
93.6536		135.598
100.237		153.41
95.0503		150.192
93.1608		154.483
96.5758		173.794
109.426		123.348
110.457		122.026
109.908		142.719
108.798		112.311
114.071		102.119
110.919		113.788
110.997		113.092
107.622		118.699
121.459		137.92
118.077		136.313
116.975		151.523
112.772		142.719
112.848		144.418
118.033		163.14
112.24		172.751
122.064		138.773
112.97
113.057
101.424
99.9261
96.7663
135.98
135.381
116.941
119.756
121.231
127.026
115.689
126.595
130.092
139.65
131.009
121.473
128.221
121.231
125.934
122.9
119.693
126.413
113.6
118.751
125.352
119.318
109.473
100.139
99.7935
93.4322
100.895
96.6056
95.0382
98.4407
102.462
101.236
103.017
98.2125
96.3431
95.5033
99.3774
98.9116
100.145
99.73
94.5039
96.2003
94.8988
97.7191
103.039
96.558
92.4166
99.7762
99.7935
98.0717
99.7762
97.6307
101.916
98.47
97.0573
97.0336
97.7721
96.552
96.7009
92.2608
95.4524
95.4792
92.7647
94.7957
94.0766
93.9298
87.0026
100.741
97.8391
98.8432
98.9073
102.277
99.9779
101.803
101.967
97.8368
97.8391
99.7762
101.06
98.6976
97.6307
101.967
101.831
96.6056
97.7191
96.6474
112.577
109.473
106.699
104.613
93.3891
130.106
130.026
123.124
141.756
122.191
131.343
126.881
128.544
123.517
134.134
136.663
126.753
135.398
128.203
133.36
132.581
128.812
133.691
126.413
126.29
114.795
118.505
114.75
112.317
117.088
122.825
114.674
112.772
112.761
111.127
111.571
108.612
116.979
113.23
107.649
109.556
117.177
108.353

## Sheet: Fig.7b
WT (%)	Nup133-/- (%)
9.93266	12.8521
6.26151	19.9396
5.58931	17.7994

## Sheet: Fig.7c
WT (%)	Nup133-/- (%)
4.88215	7.21831
5.52486	11.4804
3.76671	8.57605

[truncated: 30 more sheets: Fig.7f, Fig.7g, Fig.7h, Fig.7i, Fig.7j, Fig.7k, Extended Data Fig.1d, Extended Data Fig.2i, Extended Data Fig. 3b, Extended Data Fig. 3c, Extended Data Fig. 3d, Extended Data Fig. 3e, Extended Data Fig.3g, Extended Data Fig. 6a, Extended Data Fig. 6b, Extended Data Fig. 6c, Extended Data Fig. 6d, Extended Data Fig.8b, Extended Data Fig.8c, Extended Data Fig.8e …]
